# Supplementary material for: Phylogenetic and genomic diversity of human bacteremic Escherichia coli strains
Source: BMC Genomics. 2008 Nov 26;9:560. doi: 10.1186/1471-2164-9-560 (PMC2639426; doi:10.1186/1471-2164-9-560)
Supplement: Additional file 1 — Clinical and microbiological features of the 161 E. coli bacteremia isolates. This table gives source information and obtained results for each study strain. [file 1471-2164-9-560-S1.xls]

## Sheet: TableS1
Additional Table 1: Clinical and microbiological features of the 161 E. coli bacteriemia isolates.
Strain	Clinical Source	ECOR group	ST	Clonal Complex	allelic sequence in eight house keeping genes								Results of PCR to virulence factors c									clinical characters
					dinB	icdA	pabB	polB	putP	trpA	trpB	uidA	fuyA	hly	sfa	papC	aer	PapGIII	cnf	PapGII	iroN	Sex	> 65 years age	hospital-acquired infections	Diabetes	Oncology	Hematology	immuno-compromising conditions	renal insufficiency	Sepsis scorea	Death
AVC001§	Urinary track	D	62		3	8	5	11	2	3	5	3	0	0	0	0	0	0	0	0	0	F	N	N	N	N	N	N	N	2	N
AVC002	Digestive track	D	47		26	10	29	21	2	16	12	11	1	0	0	0	1	0	0	0	0	F	Y	Y	N	N	Y	Y	N	2	N
AVC003§	Urinary track	B1	63		21	34	3	23	2	1	15	2	0	0	0	0	0	0	0	0	0	F	N	N	Y	N	N	N	N	2	N
AVC004§	Urinary track	D	38		13	39	11	16	2	25	8	19	0	0	0	0	0	0	0	0	0	F	N	N	N	N	N	N	N	2	N
AVC005	Urinary track	B2	1	1	1	1	2	1	1	2	3	1	1	0	0	1	0	0	0	1	0	F	Y	N	N	N	N	N	N	2	N
AVC006§	Urinary track	B1	54		24	31	4	26	2	29	2	2	1	0	0	0	1	0	0	0	1	F	Y	N	N	N	N	N	N	4	Yb
AVC007	Digestive track	A	15		8	2	7	3	2	1	4	2	1	0	0	0	1	0	0	0	0	F	N	N	Y	N	N	N	N	2	N
AVC008§	Urinary track	B1	24		7	32	18	2	5	8	2	2	1	0	0	0	0	0	0	0	1	F	N	N	N	N	N	N	N	3	N
AVC009	Unknown	B2	22	32	1	13	9	8	2	10	1	7	1	1	1	0	0	0	1	0	1	M	Y	N	N	N	N	N	N	3	N
AVC010§	Digestive track	B2	71		27	13	1	4	2	32	1	6	1	1	1	1	0	1	1	0	1	M	N	N	Y	N	N	N	N	4	Yb
AVC011	Unknown	B2	10	10	4	18	10	5	2	4	1	6	1	1	1	1	0	1	1	0	1	M	Y	N	N	N	Y	Y	N	2	N
AVC012§	Urinary track	B2	4	4	2	4	6	4	1	6	1	1	1	1	1	1	1	0	1	1	1	F	N	N	N	N	Y	Y	N	2	N
AVC013	Urinary track	B2	27	10	4	24	10	5	2	4	1	6	1	1	1	1	0	1	1	0	1	F	N	N	N	N	N	N	N	2	N
AVC014§	Urinary track	B2	4	4	2	4	6	4	1	6	1	1	1	1	1	1	1	0	1	1	1	F	Y	Y	N	N	N	N	N	2	N
AVC015	Urinary track	B2	49	4	2	4	6	4	2	6	1	1	1	1	1	0	0	0	1	0	1	M	N	N	N	N	N	N	N	2	N
AVC016§	Digestive track	B2	4	4	2	4	6	4	1	6	1	1	1	1	1	1	1	0	1	1	1	F	N	N	N	N	N	N	N	2	N
AVC017	Urinary track	A	2		8	2	7	3	7	1	4	2	1	0	0	1	1	0	0	1	0	F	Y	N	N	N	N	HIV+	N	2	N
AVC018	Urinary track	B2	70	1	1	1	2	1	1	2	22	1	1	1	0	1	1	0	0	1	1	M	N	Y	N	Y	N	N	N	2	N
AVC019§	Digestive track	B2	32	32	1	25	9	8	2	10	1	7	1	1	1	1	0	1	1	0	1	M	N	N	Y	N	N	Y	N	2	N
AVC020	Urinary track	B2	1	1	1	1	2	1	1	2	3	1	1	0	0	1	1	0	0	1	1	M	N	Y	Y	N	N	N	N	2	Y
AVC021	Urinary track	B2	41		1	13	12	1	1	5	3	8	1	1	1	1	0	1	1	0	1	F	Y	N	Y	N	N	N	N	2	N
AVC022§	Digestive track	D	45		19	9	25	20	9	22	10	13	1	0	0	0	1	0	0	0	1	M	Y	N	Y	N	N	HIV+	N	4	Yb
AVC023§	Digestive track	A	83		11	3	4	3	15	1	4	16	0	0	0	1	1	0	0	1	1	F	N	N	Y	N	N	N	N	2	N
AVC024	Digestive track	A	7		6	6	4	2	6	7	2	4	0	1	1	1	1	0	1	0	1	M	N	Y	N	N	N	N	N	2	N
AVC025	Digestive track	D	902		30	45	33	35	27	34	24	999	1	0	0	0	1	0	0	0	1	M	N	Y	N	N	N	N	N	2	N
AVC026	Unknown	B2	43		9	1	15	7	4	9	6	9	1	0	0	0	1	0	0	0	0	F	N	Y	N	N	N	N	N	2	N
AVC027	Digestive track	B2	1	1	1	1	2	1	1	2	3	1	1	0	0	1	1	0	0	1	1	F	N	N	N	N	N	N	N	2	N
AVC028	Digestive track	B2	4	4	2	4	6	4	1	6	1	1	1	1	1	0	1	0	1	0	1	F	Y	N	N	N	N	N	N	2	N
AVC029§	Unknown	D	3		3	8	5	11	8	3	5	3	0	0	0	0	1	0	0	0	1	F	N	N	N	N	Y	Y	N	4	Yb
AVC030	Digestive track	A	66		6	5	3	2	6	7	2	4	0	0	0	0	0	0	0	0	0	M	N	N	Y	N	N	N	N	2	N
AVC031§	Digestive track	A	76		10	28	30	3	18	1	23	26	0	0	0	0	0	0	0	0	0	M	N	N	N	N	N	N	N	2	N
AVC032	Unknown	B2	4	4	2	4	6	4	1	6	1	1	1	0	1	0	1	0	0	0	1	M	N	Y	Y	N	N	N	N	2	N
AVC033§	Urinary track	B2	1	1	1	1	2	1	1	2	3	1	1	0	0	1	1	0	0	1	1	M	Y	N	Y	N	N	N	N	2	N
AVC034	Unknown	A	84		29	2	3	3	7	1	4	2	0	0	0	0	1	0	0	0	1	M	N	N	Y	N	N	N	N	2	N
AVC035	Urinary track	B2	35	36	4	25	1	6	2	2	1	1	1	1	1	1	1	0	1	1	1	F	N	Y	N	Y	N	N	N	2	N
AVC036	Digestive track	D	3		3	8	5	11	8	3	5	3	0	0	0	0	0	0	0	0	0	F	Y	N	N	N	Y	Y	Y	2	N
AVC038	Urinary track	B2	1	1	1	1	2	1	1	2	3	1	1	0	0	1	1	0	0	1	1	M	N	N	N	Y	N	N	N	2	N
AVC039§	Digestive track	D	3		3	8	5	11	8	3	5	3	1	0	0	1	1	0	0	1	0	M	Y	Y	N	N	N	HIV+	N	2	N
AVC040	Digestive track	B2	6	6	1	7	1	9	2	20	1	6	1	0	0	1	1	0	0	1	0	F	N	N	Y	N	N	N	N	2	N
AVC041§	Urinary track	D	903		30	45	33	35	27	34	25	999	1	0	0	0	1	0	0	0	1	M	N	Y	Y	N	N	N	Y	2	N
AVC042	Unknown	D	3		3	8	5	11	8	3	5	3	0	0	0	0	0	0	0	0	0	F	Y	Y	N	N	Y	Y	Y	2	N
AVC043§	Urinary track	B2	10	10	4	18	10	5	2	4	1	6	1	1	1	1	0	1	1	0	1	M	N	N	Y	N	N	N	N	2	N
AVC044	Digestive track	B2	73		16	4	16	30	4	19	1	27	1	0	0	0	1	0	0	0	1	M	Y	N	N	N	N	N	N	2	N
AVC045§	pulmonary track	B2	40		1	13	12	1	3	5	3	8	1	1	0	1	0	1	1	0	1	M	Y	Y	N	Y	N	N	N	4	Yb
AVC046	Urinary track	B2	1	1	1	1	2	1	1	2	3	1	1	0	0	1	1	0	0	1	1	F	N	N	N	N	N	N	N	2	N
AVC047	Urinary track	B2	9		9	20	15	7	4	9	6	9	1	1	0	1	1	0	0	1	0	M	Y	N	Y	N	N	Y	N	2	N
AVC048§	Unknown	B2	10	10	4	18	10	5	2	4	1	6	1	1	1	1	0	1	1	0	1	F	Y	N	N	N	N	N	Y	2	N
AVC049	Urinary track	B2	1	1	1	1	2	1	1	2	3	1	1	0	0	1	1	0	0	1	1	F	Y	N	N	N	N	N	N	2	N
AVC050	Digestive track	B2	1	1	1	1	2	1	1	2	3	1	1	0	0	1	1	0	0	1	1	M	Y	N	Y	N	N	N	N	2	N
AVC051	Digestive track	D	3		3	8	5	11	8	3	5	3	1	0	0	1	1	0	0	1	0	M	N	N	N	N	N	N	N	2	N
AVC052	Digestive track	B2	40		1	13	12	1	3	5	3	8	1	1	1	0	0	0	1	0	1	M	N	Y	N	Y	N	N	N	2	N
AVC053	Urinary track	B2	1	1	1	1	2	1	1	2	3	1	1	0	0	1	1	0	0	1	1	M	N	N	Y	Y	N	N	N	2	N
AVC054	Digestive track	D	3		3	8	5	11	8	3	5	3	0	0	0	0	1	0	0	0	1	M	N	Y	N	N	N	N	Y	4	Yb
AVC055§	Unknown	B2	30	4	2	27	6	4	1	6	1	1	1	1	1	1	1	1	1	1	1	M	N	N	N	N	N	N	N	4	Yb
AVC056	Digestive track	B2	6	6	1	7	1	9	2	20	1	6	1	0	0	0	1	0	0	0	0	M	N	N	Y	N	N	N	N	2	N
AVC057	Digestive track	A	2		8	2	7	3	7	1	4	2	1	0	0	0	1	0	0	0	1	M	N	Y	N	Y	N	N	N	2	N
AVC058	Unknown	A	66		6	5	3	2	6	7	2	4	1	0	0	0	1	0	0	0	1	F	Y	Y	N	N	Y	Y	N	2	N
AVC059§	Urinary track	B2	1	1	1	1	2	1	1	2	3	1	1	0	0	1	1	0	0	1	1	F	N	N	N	N	Y	Y	N	4	Yb
AVC060§	Urinary track	B2	36	36	4	19	1	6	2	2	1	1	1	1	1	1	1	0	1	1	1	F	Y	N	N	N	N	N	N	2	N
AVC061§	Urinary track	A	57		10	28	7	18	18	26	17	2	1	0	0	0	0	0	0	0	0	M	N	Y	N	N	N	N	N	2	N
AVC062	Unknown	D	901		31	46	24	36	12	999	26	10	1	0	0	1	1	0	0	1	0	M	Y	N	N	N	N	HIV+	Y	4	Yb
AVC063	Digestive track	B2	51		2	15	1	9	2	20	1	6	1	1	1	1	0	1	1	0	1	F	N	N	Y	N	N	N	N	2	N
AVC064	Urinary track	B2	72	4	2	4	31	4	1	21	1	1	1	1	0	1	1	1	1	1	0	F	N	N	N	N	N	N	N	2	N
AVC065	Unknown	B2	64		1	14	2	31	21	4	1	7	1	0	0	0	0	0	0	0	0	M	N	Y	N	N	N	N	N	2	N
AVC067	Urinary track	B2	6	6	1	7	1	9	2	20	1	6	1	0	1	0	1	0	0	0	1	M	Y	N	N	N	Y	Y	Y	2	N
AVC068	Digestive track	B2	43		9	1	15	7	4	9	6	9	1	0	0	0	1	0	0	0	0	F	N	N	N	N	N	N	Y	2	N
AVC069	Unknown	B2	40		1	13	12	1	3	5	3	8	1	1	1	1	1	1	1	0	1	F	N	N	N	N	N	N	N	2	N
AVC070	Unknown	D	23		18	38	27	11	8	12	13	11	0	0	0	0	0	0	0	0	0	M	N	Y	N	N	N	N	N	2	N
AVC071	Digestive track	B2	35	36	4	25	1	6	2	2	1	1	1	1	1	1	1	0	1	1	1	F	N	N	Y	N	N	Y	Y	2	N
AVC072	Digestive track	D	77		3	43	31	33	8	3	5	11	0	0	0	0	0	0	0	0	0	M	N	Y	N	N	Y	Y	Y	2	N
AVC073§	Digestive track	A	18		10	29	3	18	18	1	4	23	0	0	0	0	0	0	0	0	0	M	N	N	Y	N	N	N	N	2	N
AVC074	Urinary track	B2	10	10	4	18	10	5	2	4	1	6	1	0	1	1	0	0	1	0	1	F	N	N	N	N	N	N	N	2	N
AVC075	Digestive track	B2	25	10	4	16	10	5	2	4	1	6	1	1	1	1	0	1	1	0	1	M	N	Y	N	Y	N	N	N	2	N
AVC076	Urinary track	B2	1	1	1	1	2	1	1	2	3	1	1	0	0	1	1	0	0	1	1	F	Y	N	N	N	N	N	N	2	N
AVC077§	Digestive track	A	17		11	3	20	3	15	1	4	16	1	0	0	1	1	0	0	0	1	M	Y	N	N	N	N	N	N	4	Yb
AVC078§	Urinary track	D	14		18	12	17	14	14	14	14	14	1	1	0	1	1	0	0	1	0	F	N	N	N	N	N	N	Y	2	N
AVC079§	Urinary track	A	68		25	30	19	2	16	30	2	4	0	0	0	0	1	0	0	0	1	F	Y	N	Y	Y	N	Y	N	2	N
AVC080	Digestive track	D	3		3	8	5	11	8	3	5	3	1	0	0	0	1	0	0	0	0	F	Y	Y	N	N	Y	Y	N	2	N
AVC081	Urinary track	B1	86		24	31	4	26	16	29	2	2	0	0	0	0	0	0	0	0	0	M	N	Y	Y	N	N	N	Y	2	N
AVC082§	Unknown	B2	40		1	13	12	1	3	5	3	8	1	1	1	0	0	0	1	0	1	M	N	N	N	Y	N	N	N	4	Yb
AVC083	Digestive track	B2	36	36	4	19	1	6	2	2	1	1	1	1	1	1	1	1	1	0	1	F	Y	N	N	Y	N	Y	N	2	Yb
AVC084§	Digestive track	B1	21		7	33	18	2	5	28	2	2	0	0	0	0	0	0	0	0	0	F	N	Y	N	Y	N	N	N	2	N
AVC085	Urinary track	B2	1	1	1	1	2	1	1	2	3	1	1	0	0	1	1	0	0	1	1	F	N	N	Y	N	N	N	N	2	N
AVC086	Unknown	B1	87		7	33	18	2	5	8	2	2	1	0	0	0	0	0	0	0	0	M	Y	N	N	N	Y	Y	N	2	Y
AVC087	Unknown	B2	33	32	1	26	9	8	2	10	1	7	1	1	1	1	0	1	1	0	1	M	Y	Y	N	Y	N	N	N	2	Yb
AVC088§	Urinary track, digestive track	B2	43		9	1	15	7	4	9	6	9	1	0	0	0	1	0	0	0	0	F	N	Y	N	N	N	Y	Y	3	Yb
NCK001	Urinary track	B2	36	36	4	19	1	6	2	2	1	1	1	1	1	1	0	1	1	0	1	F	Y	N	N	N	N	N	N	2	N
NCK002	Digestive track	D	80		28	9	32	20	14	32	11	11	0	0	0	0	1	0	0	0	1	M	N	Y	Y	N	Y	Y	N	2	Y
NCK003§	Digestive track	B2	10	10	4	18	10	5	2	4	1	6	1	1	1	1	0	1	1	0	1	M	Y	Y	N	N	Y	Y	N	2	N
NCK004	Urinary track	B2	26	10	4	15	10	5	2	4	1	6	1	1	1	1	0	1	1	0	1	F	Y	N	N	Y	N	N	N	2	N
NCK005	pulmonary track	B2	50	4	2	4	6	4	1	4	1	1	1	1	1	1	1	0	1	1	1	M	Y	Y	N	N	N	Y	Y	2	N
NCK006§	Unknown	B2	32	32	1	25	9	8	2	10	1	7	1	1	0	1	0	1	1	0	0	M	N	Y	N	N	N	N	Y	4	Yb
NCK007	Skin infection	B1	12		5	3	4	27	24	1	16	21	0	1	0	0	0	0	0	0	0	M	N	N	Y	N	Y	Y	N	2	N
NCK008§	Digestive track	B2	82		15	21	13	32	2	17	21	28	1	0	1	0	1	0	0	0	1	M	Y	N	N	N	N	N	N	2	N
NCK009§	Urinary track	A	2		8	2	7	3	7	1	4	2	1	0	0	0	0	0	0	0	0	M	N	N	N	Y	N	N	N	2	N
NCK010	Digestive track	D	85		3	8	5	3	8	3	5	3	0	0	0	0	1	0	0	0	1	M	N	Y	N	Y	N	N	N	4	Y
NCK011	Unknown	D	904		30	45	33	37	27	34	24	999	0	0	0	0	1	0	0	0	0	M	Y	N	N	N	Y	Y	N	2	N
NCK012	Unknown	D	78		17	44	26	13	11	13	11	3	0	0	0	0	1	0	0	0	1	M	N	N	N	N	N	N	Y	3	N
NCK013	Digestive track	B2	33	32	1	26	9	8	2	10	1	7	1	0	0	1	1	1	0	0	0	M	Y	N	N	N	N	N	N	2	N
NCK014	Urinary track	A	2		8	2	7	3	7	1	4	2	0	0	0	1	1	0	0	0	0	F	Y	N	Y	N	N	N	N	2	N
NCK015	Digestive track	B2	60		16	17	16	30	4	19	1	24	1	0	0	0	0	0	0	0	0	M	N	N	Y	Y	N	Y	N	2	N
NCK016§	Urinary track	D	31		20	42	21	22	19	27	19	17	0	0	0	0	0	0	0	0	1	F	N	N	N	Y	N	Y	N	2	N
NCK017	Digestive track	A	2		8	2	7	3	7	1	4	2	1	0	0	0	1	0	0	0	1	M	N	Y	N	Y	N	N	N	2	N
NCK018§	Infection materno-fœtale	D	34		12	40	24	19	13	24	8	29	1	0	0	1	1	0	0	1	0	M	Y	Y	N	N	N	N	N	4	Yb
NCK019	Digestive track	B2	1	1	1	1	2	1	1	2	3	1	1	0	0	1	0	0	0	1	0	M	Y	Y	N	N	Y	Y	N	2	N
NCK020§	Urinary track	B2	30	4	2	27	6	4	1	6	1	1	1	1	1	1	1	1	1	1	1	M	Y	N	N	N	N	N	N	3	N
NCK021	Urinary track	B2	28	4	2	22	6	4	1	6	1	1	1	0	1	1	1	0	0	1	1	M	Y	N	N	N	N	N	N	2	N
NCK022	Unknown	A	69		25	5	4	2	6	7	2	4	0	0	0	0	1	0	0	0	1	F	N	N	N	N	N	N	Y	2	N
NCK023§	Urinary track	D	61		14	14	14	29	2	4	1	15	1	0	0	0	0	0	0	0	0	M	N	Y	N	Y	N	N	N	2	N
NCK024§	Infection materno-fœtale	D	46		17	12	26	13	11	13	11	3	0	0	0	1	1	0	0	0	0	F	Y	Y	N	N	N	Y	N	2	N
NCK025§	Urinary track	B2	29	4	2	23	6	4	1	6	1	1	1	1	1	1	0	1	1	0	1	F	Y	N	N	N	N	N	N	3	N
NCK026§	Urinary track	D	44		17	9	28	12	9	13	9	11	1	0	0	0	1	0	0	0	0	M	N	N	N	Y	N	N	N	2	N
NCK027	Urinary track	B2	4	4	2	4	6	4	1	6	1	1	1	1	1	1	1	0	1	1	1	F	N	N	N	Y	N	N	N	2	N
NCK028§	Urinary track	B1	19		7	37	4	10	26	7	4	2	1	0	0	0	0	0	0	0	0	M	N	N	N	Y	N	N	Y	2	N
NCK029	Digestive track	B2	53	6	1	7	1	9	20	20	1	6	1	0	0	0	1	0	0	0	0	M	Y	Y	N	N	Y	Y	N	2	N
NCK030	Unknown	D	8		23	9	8	12	9	11	7	13	1	0	0	0	1	0	0	0	0	F	Y	Y	N	N	N	HIV+	Y	2	N
NCK031§	Skin infection	B2	32	32	1	25	9	8	2	10	1	7	1	1	1	1	0	1	1	0	1	M	Y	N	N	N	N	N	N	2	N
NCK032§	Digestive track	A	2		8	2	7	3	7	1	4	2	0	0	0	0	0	0	0	0	0	F	Y	N	N	N	N	Y	Y	3	N
NCK033§	Skin infection	B2	35	36	4	25	1	6	2	2	1	1	1	1	1	1	1	0	1	1	1	F	Y	Y	N	N	Y	Y	N	3	N
NCK034	Digestive track	A	37		10	29	7	3	7	1	4	2	0	0	0	0	0	0	0	0	0	M	Y	Y	N	N	Y	Y	N	2	N
NCK035	Digestive track	B2	4	4	2	4	6	4	1	6	1	1	1	1	1	0	1	0	1	0	1	M	Y	Y	N	N	Y	Y	N	2	N
NCK036§	Urinary track	B2	40		1	13	12	1	3	5	3	8	1	1	1	1	1	1	1	0	1	F	Y	N	N	N	N	N	N	3	N
NCK037§	Urinary track	B2	6	6	1	7	1	9	2	20	1	6	1	0	0	1	1	0	0	1	0	F	Y	Y	Y	N	N	N	N	2	N
NCK038	Urinary track	D	48		2	11	23	15	10	15	10	12	1	0	0	1	1	0	0	1	1	F	Y	N	N	N	N	N	Y	2	N
NCK039	Skin infection	A	2		8	2	7	3	7	1	4	2	1	0	0	0	1	0	0	0	1	M	Y	Y	N	N	N	Y	N	2	N
NCK040	Unknown	D	39		13	39	11	16	12	25	8	19	0	0	0	0	1	0	0	0	0	M	Y	N	N	N	Y	Y	N	2	Y
NCK041	Urinary track	B2	40		1	13	12	1	3	5	3	8	1	1	0	1	1	1	1	0	1	M	Y	N	N	N	N	N	Y	2	N
NCK042	Urinary track	A	16		8	2	7	3	22	1	4	2	1	0	0	1	0	0	0	0	0	F	Y	N	N	N	N	N	N	2	N
NCK043	Digestive track	D	34		12	40	24	19	13	24	8	29	1	0	0	0	1	0	0	0	0	F	N	Y	N	N	Y	Y	N	2	N
NCK044§	pulmonary track	D	8		23	9	8	12	9	11	7	13	1	0	0	0	1	0	0	0	0	M	Y	Y	N	N	N	N	N	2	N
NCK045§	Digestive track	A	56		11	36	4	25	25	31	18	20	1	0	0	0	0	0	0	0	0	F	Y	Y	N	N	Y	Y	N	2	N
NCK046	Urinary track	B2	55		1	26	2	28	1	18	1	8	1	0	0	1	1	0	0	1	0	F	Y	N	N	N	N	N	N	2	N
NCK047	Digestive track	A	67		6	5	3	2	6	7	1	4	1	0	0	0	1	0	0	0	0	F	Y	Y	N	N	Y	Y	N	2	N
NCK049§	Urinary track	B1	5		5	3	3	10	5	8	2	5	0	0	0	0	1	0	0	0	1	M	Y	Y	N	Y	N	Y	N	2	N
NCK050§	Urinary track	A	66		6	5	3	2	6	7	2	4	1	0	0	0	1	0	0	0	0	F	Y	Y	N	Y	Y	Y	Y	2	N
NCK051	Digestive track	D	8		23	9	8	12	9	11	7	13	0	0	0	0	0	0	0	0	0	F	Y	Y	N	N	Y	Y	Y	2	N
NCK052§	Urinary track	B2	4	4	2	4	6	4	1	6	1	1	1	1	1	1	1	1	1	1	1	F	Y	N	N	N	N	Y	Y	2	N
NCK054	Urinary track	B1	58		5	3	3	26	5	1	2	5	0	0	0	0	1	0	0	0	1	M	Y	N	Y	N	N	Y	Y	3	N
NCK055	Urinary track	B2	20	36	4	19	1	34	2	2	1	1	1	1	1	1	0	1	1	0	1	F	N	Y	N	N	Y	Y	N	2	N
NCK056§	Digestive track	A	59		6	5	3	24	6	7	2	4	1	0	0	1	1	0	0	0	0	M	N	N	Y	Y	N	N	Y	2	Y
NCK059	Digestive track	D	79		23	9	8	12	9	11	3	13	1	0	0	0	1	0	0	0	0	F	Y	Y	N	N	N	N	N	2	N
NCK060§	Unknown	A	66		6	5	3	2	6	7	2	4	1	0	0	0	1	0	0	0	1	F	N	N	N	N	N	N	Y	4	N
NCK061§	Infection materno-fœtale	D	901		31	46	24	36	12	999	26	10	1	0	0	1	1	0	0	1	0	F	Y	N	N	N	N	N	N	3	N
NCK062	Urinary track	D	901		31	46	24	36	12	999	26	10	1	0	0	1	1	0	0	1	0	F	Y	Y	N	N	N	N	N	2	N
NCK063	Unknown	A	74		6	5	4	2	6	7	2	4	1	0	0	0	1	0	0	0	1	F	N	N	N	N	N	N	Y	4	N
NCK064	Digestive track	B2	1	1	1	1	2	1	1	2	3	1	1	0	0	1	1	0	0	1	1	M	Y	N	N	N	N	N	N	2	N
NCK065§	Digestive track	B2	1	1	1	1	2	1	1	2	3	1	1	1	1	0	1	0	1	0	1	M	Y	Y	N	N	Y	Y	Y	2	N
NCK066	Urinary track	A	65		6	6	3	2	6	7	2	4	1	0	0	0	1	0	0	0	1	F	Y	N	N	N	N	N	N	2	N
NCK067§	Digestive track	D	3		3	8	5	11	8	3	5	3	1	0	0	1	1	0	0	1	0	M	N	N	Y	Y	N	Y	N	3	N
NCK068	Urinary track	B2	13	1	1	1	2	1	1	2	3	25	1	1	1	0	1	0	1	0	1	M	N	Y	N	N	N	N	N	4	N
NCK069	Digestive track	A	2		8	2	7	3	7	1	4	2	0	0	0	0	0	0	0	0	0	M	N	Y	N	Y	N	N	N	2	N
NCK070	Urinary track	B2	4	4	2	4	6	4	1	6	1	1	1	1	0	1	1	0	1	1	0	F	Y	N	N	N	N	Y	Y	4	N
NCK073§	Urinary track	D	44		17	9	28	12	9	13	9	11	1	0	0	0	1	0	0	0	0	F	Y	N	N	N	N	N	N	2	N
NCK074§	Digestive track	B2	43		9	1	15	7	4	9	6	9	1	0	0	0	0	0	0	0	1	F	Y	Y	N	N	Y	Y	N	2	N
NCK075	Digestive track	B1	81		11	35	4	25	25	31	18	20	1	0	0	0	0	0	0	0	1	F	N	N	N	N	Y	Y	N	2	N
NCK077	Urinary track	A	66		6	5	3	2	6	7	2	4	1	0	0	1	1	0	0	0	1	M	N	Y	N	Y	N	Y	N	2	N
NCK078	Digestive track	A	2		8	2	7	3	7	1	4	2	0	0	0	1	1	0	0	0	0	M	Y	Y	N	Y	N	Y	N	2	N
NCK079	Urinary track	B2	4	4	2	4	6	4	1	6	1	1	1	1	1	1	1	0	1	1	1	F	Y	Y	N	N	N	Y	Y	2	N
NCK081	pulmonary track	A	2		8	2	7	3	7	1	4	2	0	0	0	0	1	0	0	0	0	M	Y	N	N	N	N	Y	N	2	N
NCK082	Urinary track	B2	4	4	2	4	6	4	1	6	1	1	1	1	1	1	1	0	1	1	1	M	Y	N	N	N	N	Y	Y	2	N
NCK084	Digestive track	A	2		8	2	7	3	7	1	4	2	1	0	0	0	1	0	0	0	1	M	Y	Y	N	N	Y	Y	N	2	N
a classification to according to the American College of Chest Physicians/Society of Critical Care Medicine (ACCP/SCCM) (Bone RC, Sibbald WJ and Sprung CL. The ACCP-SCCM consensus conference on sepsis and organ failure. Chest 1992;101:1481-3)
bDeath Caused By Infection
§ strains selected for macroarray analysis
c 0= absent, 1= present
Y=yes, N= No
