# Supplementary material for: Phylogenetic and genomic diversity of human bacteremic Escherichia coli strains
Source: BMC Genomics. 2008 Nov 26;9:560. doi: 10.1186/1471-2164-9-560 (PMC2639426; doi:10.1186/1471-2164-9-560)
Supplement: Additional file 3 — List of open reading frames (ORFs) that were positively or negatively associated with B2-CC1 and/or B2-CC4, as compared to other B2 strains. This table gives the gene name and annotated putative function of the ORFs, which presence based on DNA array results was either positively or negatively associated with B2-CC1 and/or B2-CC4, as compared to other B2 strains. This table is complementary to Figure 3. [file 1471-2164-9-560-S3.xls]

## Sheet: Feuil1
Additional Table 3. List of ORFs that were positively or negatively associated with B2-CC1 and/or B2-CC4, as compared to other B2 strains (a).
Group	nom gene	source	reference of macro-array	annotated function	gene	begin	end	pvalue
CC1_CC4(+)	c0478	536	536;328	conserved hypothetical protein; putative exported protein	ECP_0433	1340628	1341449	0.0146982
	c2514	536	536;345	Hypothetical proteins (ECP_2030 , ECP_2031)	ECP_pathotype	1646847	1647065	0
	c5030	536	536;216	hypothetical protein	ECP_4272	RS218	RS218	0.00702341
	c1445	CFT073	CFT073;932	Putative DNA packaging protein of prophage	c1445	RS218	RS218	0.00702341
	c1446	CFT073	CFT073;598	Putative DNA packaging protein of prophage	c1446	458904	461891	0.00642853
	c1447	CFT073	CFT073;601	Putative capsid protein of prophage	c1447	2100578	2101252	0.0411491
	c1448	CFT073	CFT073;605	Putative capsid assembly protein of prophage	c1448	4478381	4479385	0.000348599
	c1451	CFT073	CFT073;612	Putative capsid protein of prophage	c1451	1349209	1351137	0.0361556
	c1453	CFT073	CFT073;618	Putative head-tail joining protein of prophage	c1453	1351121	1351327	0.0330058
	c1523	CFT073	CFT073;1089	Unknown protein encoded by bacteriophage	c1523	1351324	1352916	0.0361556
	c1569	CFT073	CFT073;430	Putative DNA packaging protein of prophage	c1569	1352906	1354411	0.0183184
	c1570	CFT073	CFT073;253	Putative DNA packaging protein of prophage	c1570	1354853	1355881	0.0361556
	c1572	CFT073	CFT073;465	Putative capsid assembly protein of prophage	c1572	1356309	1356662	0.0361556
	c1574	CFT073	CFT073;461	Putative capsid protein of prophage	c1574	1400456	1400824	0.0076555
	c1575	CFT073	CFT073;458	Putative capsid protein of prophage	c1575	1425428	1427380	0.0416711
	c1576	CFT073	CFT073;453	Hypothetical protein	c1576	1427364	1427570	0.00748908
	c1577	CFT073	CFT073;255	Putative head-tail joining protein of prophage	c1577	1429149	1430654	0.0183184
	c3240-42	CFT073	CFT073;554	Hypothetical proteins	c3240-42	1430691	1431038	0.0143492
	c3243	CFT073	CFT073;556	Hypothetical protein	c3243	1431096	1432124	0.0421053
	c4276	CFT073	CFT073;711	Putative regulator	c4276	1432128	1432550	0.0414053
	c4277	CFT073	CFT073;713	Putative phosphotransferase system enzyme subunit	c4277	1432522	1432896	0.0416711
	c4280	CFT073	CFT073;718	Putative xylulose kinase	c4280	3094791	3095596	0.0195652
	c4281	CFT073	CFT073;720	Hypothetical protein	c4281	3095653	3096765	0.00824972
	c4284	CFT073	CFT073;722	Putative aldolase	c4284	4057834	4058589	0.0195652
	c4506	CFT073	CFT073;72	Transposase insI for insertion sequence element IS30B/C	c4506	4058602	4059087	0.00782609
	c4554	CFT073	CFT073;274	Hypothetical protein	c4554	4060793	4062241	0.0411491
	c4727	CFT073	CFT073;478	Hypothetical protein	c4727	4062119	4062514	0.0102843
	c4728	CFT073	CFT073;479	Hypothetical protein	c4728	4062591	4063442	0.00824972
	c5021	CFT073	CFT073;19	Putative oxidoreductase	c5021	4291966	4293117	3.39012e-05
	c5022	CFT073	CFT073;21	Putative transmembrane transport protein	c5022	4329427	4329759	0
	c5023	CFT073	CFT073;23	Putative crotonase	c5023	4494307	4495626	0.000348599
	c5024	CFT073	CFT073;26	Putative propionate CoA-transferase	c5024	4495623	4497122	0.000545161
	c5025	CFT073	CFT073;767	Putative regulator	c5025	4794814	4796979	0.000181548
	c5029	CFT073	CFT073;164	Putative transporter	c5029	4796852	4798252	7.68529e-05
	c5030	CFT073	CFT073;162	NadR homolog	c5030	4798343	4799122	0.000545161
	c5470	CFT073	CFT073;1008	Hypothetical protein	c5470	4799115	4800686	0.000198158
	tra8_1	K12	K12;110	IS30 transposase; CP4-6 prophage	transposase (repetée)	4800915	4801976	0.000198158
	tra8_2	K12	K12;371	IS30 transposase; KpLE2 phage-like element	complementaire?	4805288	4805845	0.00591152
	insA_7	K12	K12;294	IS1 transposase InsAB', IS1 repressor protein InsA	transposase (repetée)	4805818	4806846	0.000722739
	F84*297	RS218	RS218;223	putative component of a paralog of phosphotransferase system, mannose/fructose-specific component IIA	RS218	5211150	5212481	0.0030159
	E130*145L	RS218	RS218;6	bacteriophage lysis protein	RS218	270033	270829	0.01373
CC4(+)	ORF18 PAI 1	536	536;493	F17 fimbrial protein precursor (F17 fimbrial adhesive antigen)	ECP_3785	4505737	4506436	0.00386997
	c0253	CFT073	CFT073;222	Hypothetical protein	c0253	4516566	4516795	0
	c0255	CFT073	CFT073;619	Hypothetical protein	c0255	RS218	RS218	0
	c0282	CFT073	CFT073;185	Hypothetical protein	c0282	RS218	RS218	0.0411491
	c0290	CFT073	CFT073;326	Hypothetical protein	c0290	3965110	3965661	0.0332219
	c0291	CFT073	CFT073;330	Hypothetical protein	c0291	248670	249014	0.00134608
	c0292	CFT073	CFT073;335	Hypothetical protein	c0292	249162	249608	0.00589826
	c0318	CFT073	CFT073;899	Putative sugar-phosphate isomerase	c0318	263015	263653	0.00309598
	c0319	CFT073	CFT073;511	Putative oligogalacturonide lyase	c0319	269537	270640	0.00245262
	c0320	CFT073	CFT073;896	Hypothetical protein	c0320	271030	271638	0.000489482
	c0322	CFT073	CFT073;514	Putative oligogalacturonide transporter	c0322	271866	272603	0.000953471
	c0323	CFT073	CFT073;892	Putative exopolygalacturonate lyase	c0323	289106	289744	0.00134608
	c0323	CFT073	CFT073;894	Putative exopolygalacturonate lyase	c0323	289986	291158	0.000686499
	c0325	CFT073	CFT073;890	Hypothetical protein	c0325	290959	291114	0.00134608
	c0328	CFT073	CFT073;516	Hypothetical protein	c0328	292732	294246	0.00386997
	c0350	CFT073	CFT073;891	Pic serine protease precursor	c0350	294176	296482	0.000371609
	c0358	CFT073	CFT073;893	Hypothetical protein	c0358	294176	296482	0.000371609
	Interc0360	CFT073	CFT073;181	Region Intergenique	IR	296575	297555	0.000501672
	c0360	CFT073	CFT073;895	Hypothetical protein	c0360	299622	299861	0.00296443
	c0361	CFT073	CFT073;898	Putative cytoplasmic membrane export protein	c0361	326209	330324	0.000371609
	c0361	CFT073	CFT073;900	Putative cytoplasmic membrane export protein	c0361	334872	335351	0.000686499
	c0362	CFT073	CFT073;902	Putative membrane spanning export protein	c0362	335387	336017	0.000953471
	c0363	CFT073	CFT073;904	Putative RTX family exoprotein A gene	c0363	336046	337293	0.0135011
	c0364	CFT073	CFT073;906	Hypothetical protein	c0364	337318	339465	0.0135011
	c0365	CFT073	CFT073;909	Hypothetical protein	c0365	337318	339465	0.0135011
	c1499	CFT073	CFT073;1074	Putative capsid protein of prophage	c1499	339511	340773	0.0114651
	c1690	CFT073	CFT073;623	Hypothetical protein	c1690	340972	345804	0.00245262
	c1691	CFT073	CFT073;626	Putative gumP homolog	c1691	345925	346407	0.00156076
	c1693	CFT073	CFT073;750	Hypothetical protein	c1693	346408	346938	0.00474308
	c1695	CFT073	CFT073;754	Hypothetical protein	c1695	1385668	1386723	0.00572278
	c1884	CFT073	CFT073;578	Hypothetical protein	c1884	1526319	1527335	0.0110883
	c1885	CFT073	CFT073;580	Hypothetical protein	c1885	1527313	1528119	0.00513865
	c1886	CFT073	CFT073;582	Hypothetical protein	c1886	1529387	1530001	0.0110883
	c2893	CFT073	CFT073;123	Hypothetical protein	c2893	1531105	1532196	0.00343249
	c2894	CFT073	CFT073;126	Hypothetical protein	c2894	1718427	1719167	0.000371609
	c2895	CFT073	CFT073;128	yapH homolog	c2895	1719505	1720740	0.000501672
	c2896	CFT073	CFT073;931	Hypothetical protein	c2896	1720751	1721794	0.000686499
	c2897	CFT073	CFT073;936	Type 1 fimbriae Regulatory protein fimB	c2897	2747237	2747767	0.00720061
	Ic2897	CFT073	CFT073;313	Region Intergenique	IR	2747815	2748690	0.0171838
	c2898	CFT073	CFT073;353	Type 1 fimbriae Regulatory protein fimB	c2898	2748603	2755766	0.00589826
	c3394	CFT073	CFT073;243	Hypothetical protein	c3394	2755791	2756411	0.00245262
	c3396	CFT073	CFT073;396	Hypothetical protein	c3396	2756729	2757358	0.00720061
	c3803	CFT073	CFT073;214	Putative Transposase	c3803	2757384	2758059	0.0135011
	c5372	CFT073	CFT073;1104	Hypothetical protein	c5372	2758106	2758675	0.0344256
	c5373	CFT073	CFT073;1105	Hypothetical protein	c5373	3234670	3235494	0.0135011
	c5376	CFT073	CFT073;1106	Hypothetical protein	c5376	3237477	3237749	0.0168367
	c5377	CFT073	CFT073;1108	Hypothetical protein	c5377	3639888	3640340	0.0135011
	c5378	CFT073	CFT073;1109	Hypothetical protein	c5378	5116943	5120014	0.000501672
	c5381	CFT073	CFT073;1111	Hypothetical protein	c5381	5127677	5127964	0.0183066
	c5379-80	CFT073	CFT073;1110	Hypothetical protein	c5379	5120028	5122040	0.00134608
CC1(+)	c1426	CFT073	CFT073;434	Antitermination protein Q homolog of cryptic prophage	c1426	5122193	5122630	0.000501672
	ydfC	K12	K12;220	hypothetical protein	ydfC	5122627	5123328	0.000686499
	E130*146	RS218	RS218;13	hypothetical protein	RS218	5123325	5126603	0.000371609
	E130*203	RS218	RS218;8	putative Bacteriophage protein	RS218	5126603	5127508	0.000371609
CC4(-)	b0217	536	536;478	putative aminopeptidase	ECP_0223	241626	242411	0.00340185
	Z0248;aec32	536	536;310	Aec32	ECP_0224	242751	243251	0.00398439
	Z0249;aec31	536	536;312	Aec31	ECP_0225	243248	244606	0.00340185
	aec30;Z0250	536	536;314	Aec30	ECP_0226	244617	248144	0.00340185
	aec28; Z0253	536	536;318	conserved hypothetical protein; putative exported protein	ECP_0228	249611	250354	0.00234544
	aec27;Z0254	536	536;308	Chaperone clpB	ECP_0229	250351	253113	0.00245262
	aec27; Z0254	536	536;320	Chaperone clpB	ECP_0229	250351	253113	0.00170585
	aec26; Z0255	536	536;322	conserved hypothetical protein	ECP_0230	253123	253887	0.00340185
	aec25; Z0256	536	536;324	conserved hypothetical protein	ECP_0231	253892	255238	0.00104693
	aec24; Z0257	536	536;382	hypothetical proteins (ECP_232,ECP_0233)	ECP_pathotype	255257	255764	0.00398439
	aec23; Z0258	536	536;384	conserved hypothetical protein	ECP_0233	255762	257150	0.00340185
	aec22; Z0259	536	536;386	Hypothetical proteins (ECP_0234 ,ECP_0235)	ECP_pathotype	257470	258084	0.00340185
	aec20; Z0260	536	536;389	conserved hypothetical protein	ECP_0235	258072	259922	0.00340185
	aec18; Z0262	536	536;393	Aec18	ECP_0237	260349	261833	0.00340185
	aec17; Z0264	536	536;395	conserved hypothetical protein	ECP_0238	261856	262359	0.00340185
	aec16	536	536;400	Aec16	ECP_0239	263065	263583	0.00513865
	b0752	536	536;552	zinc efflux system	ECP_0763	798705	799646	0.000371609
	b3153;Z4512	536	536;570	putative intracellular protease	ECP_3241	3409424	3409942	0.000953471
	F75*297	RS218	RS218;100	putative permease component of sugar ABC transport system	RS218	RS218	RS218	0.00340185
	F87*448	RS218	RS218;131	conserved hypothetical protein Aec25	RS218	RS218	RS218	0.0207337
	I86*463	RS218	RS218;233	conserved hypothetical protein Aec15, putative VgrG/E protein associated with Rhs elements	RS218	RS218	RS218	0.0421053
	F87*152	RS218	RS218;28	putative ATP-dependent Clp proteinase Aec27 ATP-binding chain, with chaperone activity	RS218	RS218	RS218	0.00340185
	F87*430	RS218	RS218;280	conserved hypothetical protein Aec23, contains FHA domain	RS218	RS218	RS218	0
CC4_CC1(-)	Région intergénique:1193868..1194597	536	536;156	Prophage Kil protein (modular protein)	ECP_1143	1193928	1194314	0.0188222
	RECP01140	536	536;164	Regulatory protein CII (modular protein)	ECP_1148	1197162	1197707	0.0318443
	gene="ECs1611	536	536;166	Replication protein O	ECP_1149	1197704	1198723	0.0309598
	RECP01306	536	536;228	hypothetical protein; putative exported protein	ECP_1317	1349478	1350500	0.0361556
	Intergénique séquence: 2496836..2497288	536	536;404	Intergenique region ECP_2385 (tRNA-Arg) et ECP_2386 (Sucrose transport protein (Sucrose permease)	ECP_pathotype	2496857	2497267	0.0372671
	Z3623	536	536;406	Sucrose transport protein (Sucrose permease)	ECP_2386	2497286	2498533	0.0416711
	Z3624	536	536;472	Fructokinase	ECP_2387	2498602	2499519	0.0361556
	Z3625	536	536;474	Sucrose-6-phosphate hydrolase (Sucrase) (Invertase)	ECP_2388	2499735	2501168	0.0183184
	Z3626	536	536;476	Sucrose operon repressor (Csc operon regulatory protein)	ECP_2389	2501176	2502171	0.0416711
	RECP02777	536	536;12	conserved hypothetical protein	ECP_2811	2957317	2958105	0.0102843
	RECP02778	536	536;89	hypothetical protein	ECP_2812	2958190	2959110	0.0195652
	RECP02779	536	536;69	conserved hypothetical protein	ECP_2813	2959367	2960581	0.0360748
	RECP02782	536	536;75	putative PAAR precursor	ECP_2816	2965573	2967003	0.0175733
	ORF54 PAI2	536	536;159	conserved hypothetical protein	ECP_4596	4804967	4805632	0.0411491
	ORF70 PAI2	536	536;233	putative Aspartate transaminase	ECP_4614	4819437	4820729	0.0411491
	c3166-67	CFT073	CFT073;199	putative protein of prophage	c3166-67	3038765	3039556	0.0447368
	c3168	CFT073	CFT073;201	Putative capsid protein of prophage	c3168	3039531	3040556	0.0447368
	c3171	CFT073	CFT073;206	Putative capsid structural protein of prophage	c3171	3042253	3043854	0.0351494
	c3173	CFT073	CFT073;211	Putative DNA packaging protein of prophage	c3173	3044054	3045979	0.0171838
	c4561	CFT073	CFT073;951	Hypothetical protein	c4561	4333119	4334249	0.00949596
	ybcN	K12	K12;39	hypothetical protein	ybcN	571689	572144	0.0327433
	yihP	K12	K12;419	putative transporter	yihP	4063832	4065238	0
	yihQ	K12	K12;420	alpha-glucosidase	yihQ	4065263	4067299	0
	yihR	K12	K12;31	putative aldose-1-epimerase	yihR	4067498	4068424	0
	yihT	K12	K12;50	putative aldolase	yihT	4069796	4070674	0
	yihU	K12	K12;52	putative oxidoreductase with NAD(P)-binding Rossmann-fold domain	yihU	4070698	4071594	0
	yihV	K12	K12;54	putative sugar kinase	yihV	4071762	4072658	0.0396872

## Sheet: Feuil2
CC1(+)	CFT073;434	Antitermination protein Q homolog of cryptic prophage	c1426
	K12;220	hypothetical protein	ydfC
	RS218;13	hypothetical protein	RS218
	RS218;8	putative Bacteriophage protein	RS218

## Sheet: Feuil3
CC1_CC4(+)	536;328	conserved hypothetical protein; putative exported protein	ECP_0433
	536;345	Hypothetical proteins (ECP_2030 , ECP_2031)	ECP_pathotype
	536;216	hypothetical protein	ECP_4272
	CFT073;932	Putative DNA packaging protein of prophage	c1445
	CFT073;598	Putative DNA packaging protein of prophage	c1446
	CFT073;601	Putative capsid protein of prophage	c1447
	CFT073;605	Putative capsid assembly protein of prophage	c1448
	CFT073;612	Putative capsid protein of prophage	c1451
	CFT073;618	Putative head-tail joining protein of prophage	c1453
	CFT073;1089	Unknown protein encoded by bacteriophage	c1523
	CFT073;430	Putative DNA packaging protein of prophage	c1569
	CFT073;253	Putative DNA packaging protein of prophage	c1570
	CFT073;465	Putative capsid assembly protein of prophage	c1572
	CFT073;461	Putative capsid protein of prophage	c1574
	CFT073;458	Putative capsid protein of prophage	c1575
	CFT073;453	Hypothetical protein	c1576
	CFT073;255	Putative head-tail joining protein of prophage	c1577
	CFT073;554	Hypothetical proteins	c3240-42
	CFT073;556	Hypothetical protein	c3243
	CFT073;711	Putative regulator	c4276
	CFT073;713	Putative phosphotransferase system enzyme subunit	c4277
	CFT073;718	Putative xylulose kinase	c4280
	CFT073;720	Hypothetical protein	c4281
	CFT073;722	Putative aldolase	c4284
	CFT073;72	Transposase insI for insertion sequence element IS30B/C	c4506
	CFT073;274	Hypothetical protein	c4554
	CFT073;478	Hypothetical protein	c4727
	CFT073;479	Hypothetical protein	c4728
	CFT073;19	Putative oxidoreductase	c5021
	CFT073;21	Putative transmembrane transport protein	c5022
	CFT073;23	Putative crotonase	c5023
	CFT073;26	Putative propionate CoA-transferase	c5024
	CFT073;767	Putative regulator	c5025
	CFT073;164	Putative transporter	c5029
	CFT073;162	NadR homolog	c5030
	CFT073;1008	Hypothetical protein	c5470
	K12;110	IS30 transposase; CP4-6 prophage	transposase (repetée)
	K12;371	IS30 transposase; KpLE2 phage-like element	complementaire?
	K12;294	IS1 transposase InsAB', IS1 repressor protein InsA	transposase (repetée)
	RS218;223	putative component of a paralog of phosphotransferase system, mannose/fructose-specific component IIA	RS218
	RS218;6	bacteriophage lysis protein	RS218

## Sheet: Feuil4
CC4(+)	536;493	F17 fimbrial protein precursor (F17 fimbrial adhesive antigen)	ECP_3785
	CFT073;222	Hypothetical protein	c0253
	CFT073;619	Hypothetical protein	c0255
	CFT073;185	Hypothetical protein	c0282
	CFT073;326	Hypothetical protein	c0290
	CFT073;330	Hypothetical protein	c0291
	CFT073;335	Hypothetical protein	c0292
	CFT073;899	Putative sugar-phosphate isomerase	c0318
	CFT073;511	Putative oligogalacturonide lyase	c0319
	CFT073;896	Hypothetical protein	c0320
	CFT073;514	Putative oligogalacturonide transporter	c0322
	CFT073;892	Putative exopolygalacturonate lyase	c0323
	CFT073;894	Putative exopolygalacturonate lyase	c0323
	CFT073;890	Hypothetical protein	c0325
	CFT073;516	Hypothetical protein	c0328
	CFT073;891	Pic serine protease precursor	c0350
	CFT073;893	Hypothetical protein	c0358
	CFT073;181	Region Intergenique	IR
	CFT073;895	Hypothetical protein	c0360
	CFT073;898	Putative cytoplasmic membrane export protein	c0361
	CFT073;900	Putative cytoplasmic membrane export protein	c0361
	CFT073;902	Putative membrane spanning export protein	c0362
	CFT073;904	Putative RTX family exoprotein A gene	c0363
	CFT073;906	Hypothetical protein	c0364
	CFT073;909	Hypothetical protein	c0365
	CFT073;1074	Putative capsid protein of prophage	c1499
	CFT073;623	Hypothetical protein	c1690
	CFT073;626	Putative gumP homolog	c1691
	CFT073;750	Hypothetical protein	c1693
	CFT073;754	Hypothetical protein	c1695
	CFT073;578	Hypothetical protein	c1884
	CFT073;580	Hypothetical protein	c1885
	CFT073;582	Hypothetical protein	c1886
	CFT073;123	Hypothetical protein	c2893
	CFT073;126	Hypothetical protein	c2894
	CFT073;128	yapH homolog	c2895
	CFT073;931	Hypothetical protein	c2896
	CFT073;936	Type 1 fimbriae Regulatory protein fimB	c2897
	CFT073;313	Region Intergenique	IR
	CFT073;353	Type 1 fimbriae Regulatory protein fimB	c2898
	CFT073;243	Hypothetical protein	c3394
	CFT073;396	Hypothetical protein	c3396
	CFT073;214	Putative Transposase	c3803
	CFT073;1104	Hypothetical protein	c5372
	CFT073;1105	Hypothetical protein	c5373
	CFT073;1106	Hypothetical protein	c5376
	CFT073;1108	Hypothetical protein	c5377
	CFT073;1109	Hypothetical protein	c5378
	CFT073;1110	Hypothetical protein	c5379
	CFT073;1111	Hypothetical protein	c5381

## Sheet: Feuil5
CC4(-)	536;478	putative aminopeptidase	ECP_0223
	536;310	Aec32	ECP_0224
	536;312	Aec31	ECP_0225
	536;314	Aec30	ECP_0226
	536;318	conserved hypothetical protein; putative exported protein	ECP_0228
	536;308	Chaperone clpB	ECP_0229
	536;320	Chaperone clpB	ECP_0229
	536;322	conserved hypothetical protein	ECP_0230
	536;324	conserved hypothetical protein	ECP_0231
	536;382	hypothetical proteins (ECP_232,ECP_0233)	ECP_pathotype
	536;384	conserved hypothetical protein	ECP_0233
	536;386	Hypothetical proteins (ECP_0234 ,ECP_0235)	ECP_pathotype
	536;389	conserved hypothetical protein	ECP_0235
	536;393	Aec18	ECP_0237
	536;395	conserved hypothetical protein	ECP_0238
	536;400	Aec16	ECP_0239
	536;552	zinc efflux system	ECP_0763
	536;570	putative intracellular protease	ECP_3241
	RS218;100	putative permease component of sugar ABC transport system	RS218
	RS218;131	conserved hypothetical protein Aec25	RS218
	RS218;233	conserved hypothetical protein Aec15, putative VgrG/E protein associated with Rhs elements	RS218
	RS218;28	putative ATP-dependent Clp proteinase Aec27 ATP-binding chain, with chaperone activity	RS218
	RS218;280	conserved hypothetical protein Aec23, contains FHA domain	RS218

## Sheet: Feuil6
CC4_CC1(-)	536;156	Prophage Kil protein (modular protein)	ECP_1143
	536;164	Regulatory protein CII (modular protein)	ECP_1148
	536;166	Replication protein O	ECP_1149
	536;228	hypothetical protein; putative exported protein	ECP_1317
	536;404	Intergenique region ECP_2385 (tRNA-Arg) et ECP_2386 (Sucrose transport protein (Sucrose permease)	ECP_pathotype
	536;406	Sucrose transport protein (Sucrose permease)	ECP_2386
	536;472	Fructokinase	ECP_2387
	536;474	Sucrose-6-phosphate hydrolase (Sucrase) (Invertase)	ECP_2388
	536;476	Sucrose operon repressor (Csc operon regulatory protein)	ECP_2389
	536;12	conserved hypothetical protein	ECP_2811
	536;89	hypothetical protein	ECP_2812
	536;69	conserved hypothetical protein	ECP_2813
	536;75	putative PAAR precursor	ECP_2816
	536;159	conserved hypothetical protein	ECP_4596
	536;233	putative Aspartate transaminase	ECP_4614
	CFT073;199	putative protein of prophage	c3166-67
	CFT073;201	Putative capsid protein of prophage	c3168
	CFT073;206	Putative capsid structural protein of prophage	c3171
	CFT073;211	Putative DNA packaging protein of prophage	c3173
	CFT073;951	Hypothetical protein	c4561
	K12;39	hypothetical protein	ybcN
	K12;419	putative transporter	yihP
	K12;420	alpha-glucosidase	yihQ
	K12;31	putative aldose-1-epimerase	yihR
	K12;50	putative aldolase	yihT
	K12;52	putative oxidoreductase with NAD(P)-binding Rossmann-fold domain	yihU
	K12;54	putative sugar kinase	yihV
