# Supplementary material for: Phylogenetic and genomic diversity of human bacteremic Escherichia coli strains
Source: BMC Genomics. 2008 Nov 26;9:560. doi: 10.1186/1471-2164-9-560 (PMC2639426; doi:10.1186/1471-2164-9-560)
Supplement: Additional file 4 — Correspondence of sequence type (ST) numbers between Institut Pasteur's MLST scheme and Mark Achtman's MLST scheme. This table lists the ECOR reference strains and their ST number in both MLST schemes. [file 1471-2164-9-560-S4.xls]

## Sheet: Feuil1
Additional table 4. Correspondence between sequence type (ST) numbers
of ECOR reference strains in two Escherichia coli MLST schemes.
Key	ST in Institut Pasteur MLST scheme (www.pasteur.fr/mlst)	ST on M. Achtman's MLST web site (http://web.mpiib-berlin.mpg.de/mlst/)
ECOR61	1	78
ECOR62	1	79
ECOR10	2	43
Genome CFT073	4	73
ECOR56	52	73
ECOR18	132	48
ECOR1	163	10
ECOR11	164	10
ECOR12	165	10
ECOR14	166	10
ECOR15	167	45
ECOR16	168	46
ECOR17	169	47
ECOR19	170	48
ECOR2	171	49
ECOR20	172	48
ECOR21	173	48
ECOR22	174	50
ECOR23	175	51
ECOR24	176	52
ECOR25	177	10
ECOR26	178	53
ECOR27	179	53
ECOR28	180	54
ECOR29	181	55
ECOR3	182	10
ECOR30	183	56
ECOR32	184	56
ECOR33	185	56
ECOR34	186	58
ECOR37	187	61
ECOR4	188	63
ECOR41	189	62
ECOR42	190	64
ECOR43	191	65
ECOR44	192	66
ECOR45	193	67
ECOR46	194	68
ECOR50	195	72
ECOR51	196	73
ECOR52	197	73
ECOR53	198	12
ECOR54	199	73
ECOR55	200	74
ECOR57	201	73
ECOR58	202	75
ECOR59	203	76
ECOR60	204	12
ECOR63	205	80
ECOR65	206	82
ECOR66	207	83
ECOR67	208	84
ECOR68	209	85
ECOR7	210	87
ECOR70	211	88
ECOR71	212	88
ECOR72	213	89
ECOR8	214	10
ECOR31	250	57
ECOR35	251	59
ECOR36	252	60
ECOR38	253	62
ECOR40	253	62
ECOR39	254	62
ECOR47	255	69
ECOR48	256	70
ECOR49	257	71
ECOR69	258	86
Genome 536	261	92
Genome K-12 MG1655	262	10
Genome K-12 W3110	262	10
Genome O157:H7 EDL933	263	11
